# Supplementary material for: Illuminating the inner workings of a natural protein switch: Blue-light sensing in LOV-activated diguanylate cyclases
Source: Sci Adv. 2023 Aug 2;9(31):eadh4721. doi: 10.1126/sciadv.adh4721 (PMC10396304; doi:10.1126/sciadv.adh4721)
Supplement: Supplementary file 2 — Supplementary code [file sciadv.adh4721_supplementary_code.zip]

Archive with 1 entries (1 files):
- adh4721_Supplementary_code.sh
