# Supplementary material for: Illuminating the inner workings of a natural protein switch: Blue-light sensing in LOV-activated diguanylate cyclases
Source: Sci Adv. 2023 Aug 2;9(31):eadh4721. doi: 10.1126/sciadv.adh4721 (PMC10396304; doi:10.1126/sciadv.adh4721)
Supplement: Supplementary file 2 — Supplementary code [file sciadv.adh4721_supplementary_code.zip › adh4721_Supplementary_code.sh]

# This script generates a folded PDB structure for the MsLadC protein dimer, the results might be 
# slightly different from the published one, depending on the running software versions.
# Prerequisite is the local installation of the AlphaFold2 distribution as provided in the repository
# at github.com/sokrypton/ColabFold.git (a more straightforward setup script is available in the 
# localcolabfold section).
# The script has been run on a Debian Linux system with AMD EPYC 7282 CPU and Nvidia Tesla T4 GPU,
# runtime is around 2 hours.
# It can also be run on a Windows WLS aptly setup, without changes in the code.
# A GPU is required; should it not be available, it it possible to run the script on CPU only, 
# adapting it as described in the repository, although with a significant performance loss.
# pTM, ipTM and average pLDDT are displayed on the launch terminal, but can be retrieved from the 
# output .score JSON file, pAE and per-residue pLDDT are saved as plots in the output directory.
# Run with: $ bash MsLadC_fold.sh

tmp=`mktemp`
cat > $tmp << EOF
>MsLadC_dimer
MLEQYLLEAIVRDARDGITISDCSRPDNPLVFVNDAFTRMTGYDAEEVIGKNCRFLQRGDINLSAVHTIKIAMLTHEPCLVTLKNYRKDGTIFWNELSLTPIINK
NGLITHYLGIQKDVSAQVILNQTLHEENHLLKSNKEMLEYLVNIDALTGLHNRRFLEDQLVIQWKLASRHINTITIFMIDIDYFKAFNDTYGHTAGDEALRTIAK
TLNNCFMRGSDFVARYGGEEFTILAIGMTELQAHEYSTKLVQKIENLNIHHKGSPLGHLTISLGYSQANPQYHNDQNLVIEQADRALYSAKVEGKNRAVAYREQ:
MLEQYLLEAIVRDARDGITISDCSRPDNPLVFVNDAFTRMTGYDAEEVIGKNCRFLQRGDINLSAVHTIKIAMLTHEPCLVTLKNYRKDGTIFWNELSLTPIINK
NGLITHYLGIQKDVSAQVILNQTLHEENHLLKSNKEMLEYLVNIDALTGLHNRRFLEDQLVIQWKLASRHINTITIFMIDIDYFKAFNDTYGHTAGDEALRTIAK
TLNNCFMRGSDFVARYGGEEFTILAIGMTELQAHEYSTKLVQKIENLNIHHKGSPLGHLTISLGYSQANPQYHNDQNLVIEQADRALYSAKVEGKNRAVAYREQ
EOF

mpirun colabfold_batch \
                --num-recycle $num_recycle \
                --rank ptmscore \
                --num-models 1 \
                $tmp .


# Jumper et al. "Highly accurate protein structure prediction with AlphaFold."
# Nature (2021) doi: 10.1038/s41586-021-03819-2

# Evans et al. "Protein complex prediction with AlphaFold-Multimer."
# biorxiv (2021) doi: 10.1101/2021.10.04.463034v1
