# Supplementary material for: Illuminating the inner workings of a natural protein switch: Blue-light sensing in LOV-activated diguanylate cyclases
Source: Sci Adv. 2023 Aug 2;9(31):eadh4721. doi: 10.1126/sciadv.adh4721 (PMC10396304; doi:10.1126/sciadv.adh4721)
Supplement: Supplementary file 3 — Supplementary HXD data [file sciadv.adh4721_supplementary_hxd_data.zip › adh4721_Supplementary_HXD_data.xlsx]

## Sheet: List1
					Uptake - Dark state (D)					Uptake error (SD) - Dark state (D)					Uptake - Light state (L)					Uptake error (SD) - Light state (L)
Start	End	Sequence	Peptide mass (Da)	Retention time (min)	10 s	45 s	180 s	900 s	3600 s	10 s	45 s	180 s	900 s	3600 s	10 s	45 s	180 s	900 s	3600 s	10 s	45 s	180 s	900 s	3600 s
-6	3	GGGGGGAMVE	790.328	286.416	3.51323	4.18809	4.34995	4.2097	4.42779	0.253988	0.0725716	0.247119	0.0883943	0.745968
-6	3	GGGGGGAMVE	790.328	286.758											3.173	3.84647	3.95388	3.42781	3.57327	0.433938	0.0937965	0.489229	0.146433	0.441686
2	5	VEQY	537.244	305.479	1.45655	1.39326	1.41203	1.44165	1.44673	0.100352	0.0323554	0.0877788	0.0888221	0.0526379
2	6	VEQYL	650.328	362.942	1.32942	1.38033	1.60718	1.87615	1.93822	0.0358935	0.00103838	0.0344229	0.0183038	0.0097214
2	6	VEQYL	650.328	363.235	1.32942	1.38033	1.60718	1.87615	1.93822	0.0358935	0.00103838	0.0344229	0.0183038	0.0097214
2	7	VEQYLL	763.411	393.155	1.50955	1.66501	2.01607	2.51403	2.31338	0.00203804	0.00605751	0.0415099	0.121592	0.659695
2	8	VEQYLLE	892.454	382.125	1.30602	1.45525	2.1649	2.78067	3.06391	0.00668154	0.0470538	0.159599	0.0798459	0.0463159
2	5	VEQY	537.244	307.365											1.25189	1.34716	1.33973	1.35402	1.34439	0.134989	0.0511053	0.0984324	0.135698	0.0712321
2	6	VEQYL	650.328	364.271											1.38395	1.53791	1.73058	1.64576	1.73379	0.0666694	0.0240003	0.0213009	0.0377965	0.00229062
2	6	VEQYL	650.328	364.664											1.38395	1.53791	1.73058	1.67236	1.7321	0.0666694	0.0240003	0.0213009	0.0352572	0.00364567
2	7	VEQYLL	763.411	399.196											1.3989	1.74251	1.92819	2.02129	2.19944	0.0973661	0.0694715	0.0794908	0.263637	0.17028
2	8	VEQYLLE	892.454	387.396											1.35146	1.57938	1.89918	2.09256	2.44914	0.0877914	0.00427609	0.0421048	0.0951942	0.0304126
5	8	YLLE	536.285	370.416	0.141285	0.250073	0.613444	1.0242	1.33022	0.0108092	0.000644224	0.0234125	0.0287323	0.066927
5	8	YLLE	536.285	370.803	0.141285	0.250073	0.613444	1.0242	1.33022	0.0108092	0.000644224	0.0234125	0.0287365	0.066927
5	9	YLLEA	607.322	375.166	0.198507	0.419883	1.0093	1.77013	2.09304	0.00672775	0.0047472	0.031955	0.00745476	0.041907
5	8	YLLE	536.285	371.245											0.195456	0.29183	0.441569	1.0101	1.22682	0.0154768	0.00446738	0.175806	0.110922	0.0144069
5	8	YLLE	536.285	371.632											0.195456	0.29183	0.443168	1.0101	1.22682	0.0154767	0.00446738	0.175456	0.110922	0.0144069
5	9	YLLEA	607.322	378.266											0.271872	0.411701	0.692778	0.996545	1.33206	0.00978999	0.000914759	0.0313197	0.0160395	0.0334814
9	19	AIVRDARDGIT	1185.65	328.032	0.68489	0.776274	0.995502	1.60264	2.6902	0.355157	0.00715023	0.0293987	0.0205966	0.198205
9	22	AIVRDARDGITISD	1500.79	346.706	0.824615	0.885402	1.13371	1.81251	2.74167	0.0627021	0.0728429	0.00428835	0.0744961	0.0512804
9	19	AIVRDARDGIT	1185.65	343.392											0.268255	0.463644	1.07018	1.08004	1.58779	0.0541666	0.0778405	0.318645	0.0455056	0.0650655
9	22	AIVRDARDGITISD	1500.79	353.048											0.324886	0.513524	0.862544	1.14093	1.64156	0.0131822	0.00293843	0.1181	0.126237	0.0555634
10	19	IVRDARDGIT	1114.61	316.842	0.613538	0.706664	0.889136	1.34397	2.25035	0.0424508	0.0278613	0.0573594	0.0458522	0.0830129
10	19	IVRDARDGIT	1114.61	302.368	0.660228	0.680114	0.952612	1.43498	2.32396	0.0579877	0.0144802	0.0608806	0.0213703	0.0629225
10	21	IVRDARDGITIS	1314.72	342.991	1.28312	1.76743	2.2643	1.5868	1.88393	0.365714	0.504505	0	0.62969	0.197131
10	22	IVRDARDGITISD	1429.75	337.9	0.655189	0.761917	0.997948	1.55556	2.49291	0.0143178	0.0425679	0.0351915	0.0268391	0.0633732
10	19	IVRDARDGIT	1114.61	335.341											0.336145	0.384734	0.564997	0.70435	1.07264	0.0251893	0.0195317	0.0806934	0.0283267	0.064106
10	19	IVRDARDGIT	1114.61	306.993											0.521562	0.679289	0.794327	0.738925	1.58369	0.18226	0.104335	0.18449	0.206737	0.535393
10	22	IVRDARDGITISD	1429.75	346.846											0.257848	0.34376	0.495932	0.754912	1.22191	0.0518332	0.036653	0.12315	0.0676154	0.0158315
11	19	VRDARDGIT	1001.53	346.449											0.321014	0.50592	0.810315	0.68607	0.9963	0.128941	0.204767	0.165924	0.0567123	0.293846
17	32	GITISDCSRPDNPLVF	1732.85	402.722	1.50763	1.67811	1.73871	2.3955	2.92959	0.373334	0.455492	0.267419	0.367867	0.392504
17	32	GITISDCSRPDNPLVF	1732.84	410.286	1.75452	1.82321	1.65267	2.46185	2.50672	0.10713	0.506781	0.46477	0.44142	0.865493
20	31	ISDCSRPDNPLV	1314.62	349.32	0.788026	0.796849	1.25594	1.68804	2.15952	0.0220991	0.0131293	0.0718129	0.0553521	0.0529005
20	32	ISDCSRPDNPLVF	1461.69	402.918	0.658328	0.688919	1.0796	1.46288	2.02669	0.0235541	0.0290354	0.042257	0.0202819	0.06066
20	32	ISDCSRPDNPLVF	1461.69	382.607	0.596622	0.625099	1.09881	1.54831	2.00438	0.010494	0.0477872	0.0987009	0.000427297	0.0632613
20	31	ISDCSRPDNPLV	1314.62	352.287											0.444822	0.555572	0.77936	0.855102	1.18772	0.13706	0.00487564	0.0906722	0.0275264	0.103509
20	32	ISDCSRPDNPLVF	1461.69	384.57											0.393221	0.418047	0.541946	0.638653	0.984183	0.0483888	0.018542	0.0211996	0.0264311	0.145263
20	32	ISDCSRPDNPLVF	1461.69	406.42											0.422114	0.489552	0.672755	0.760477	1.12247	0.0474521	0.0160221	0.0640288	0.062475	0.0564626
23	31	CSRPDNPLV	999.481	336.71	0.673917	0.419358	0.814874	0.868877	1.0768	0	0.157029	0.100041	0	0.203405
23	32	CSRPDNPLVF	1146.55	396.85	0.504249	0.444301	0.553892	0.70393	1.0852	0.0126533	0.0154487	0.0289123	0.00911856	0.0548449
23	32	CSRPDNPLVF	1146.55	376.694	0.89923	0.688808	0.783149	0.966269	1.19429	0.1389	0.109418	0.0693472	0.0558425	0.0562288
23	32	CSRPDNPLVF	1146.55	376.692	0.516113	0.438601	0.561658	0.704768	1.05444	0.0128988	0.0177787	0.0231586	0.026124	0.0579816
23	32	CSRPDNPLVF	1146.55	392.414	0.491593	0.421826	0.527939	0.680792	1.07348	0.0153719	0.0246494	0.0192461	0.012965	0.0449042
23	32	CSRPDNPLVF	1146.55	379.15											0.736749	0.525045	0.473202	0.554164	1.15302	0.0588258	0	0.103155	0.150653	0
23	32	CSRPDNPLVF	1146.55	379.384											0.432804	0.391828	0.428591	0.360803	0.475059	0.0608034	0.0401579	0.0340077	0.0532803	0.0232453
23	32	CSRPDNPLVF	1146.55	394.946											0.482994	0.447704	0.506582	0.427567	0.511162	0.0544893	0.0120458	0.0855208	0.0127423	0.0566146
23	32	CSRPDNPLVF	1146.55	399.85											0.467027	0.456708	0.468622	0.428113	0.469253	0.0588232	0.016537	0.0777177	0.026952	0.0795363
29	32	PLVF	474.285	402.105											0.216712	0.219087	0.194904	0.223346	0.306222	0.0743237	0.0409964	0.145029	0.0343025	0.0237696
32	37	FVNDAF	711.323	376.241	0.761689	1.10026	1.33023	1.53674	1.46306	0.207384	0.0683502	0.0853795	0.0900573	0.0205737
32	37	FVNDAF	711.323	380.011											0.655787	0.800203	1.13788	0.99279	1.06188	0.0786177	0.0303732	0.134671	0.0580612	0.175024
33	37	VNDAF	564.255	269.437	0.559944	0.662135	0.952481	1.1709	1.20055	0.0127814	0.0534213	0.0517133	0.0119371	0.00610081
33	37	VNDAF	564.254	344.182	0.526374	0.623169	0.956859	1.09598	1.13061	0.0318338	0.0207469	0.0473969	0.00616294	0.00766923
33	37	VNDAF	564.255	344.457	0.532916	0.627811	0.965746	1.10038	1.13177	0.0341418	0.0207558	0.0460623	0.00714041	0.00523321
33	37	VNDAF	564.255	270.911											0.350587	0.605826	0.894645	0.837246	0.968364	0.00454362	0.049737	0.0700074	0.0358352	0.0342113
33	37	VNDAF	564.255	346.889											0.35736	0.532635	0.757964	0.770036	0.835713	0.0382507	0.0322592	0.0355442	0.0189181	0.00525931
33	37	VNDAF	564.254	344.142											0.352595	0.522587	0.726759	0.715535	0.80304	0.0282343	0.0234959	0.0351572	0.00951818	0.0146817
37	40	FTRM	553.269	296.052	0.604553	0.336909	0.510666	0.427438	0.250538	0.477532	0.127792	0.273562	0.106402	0.0405744
37	43	FTRMTGY	874.4	347.871	0.548216	0.195183	0.216535	0.379674	0.107637	1.00233	0.0166187	0.00891346	0.290596	0.0448779
37	46	FTRMTGYDAE	1189.51	344.45	0.720421	1.15187	1.82987	2.14533	1.99011	0.0507033	0.0639227	0.0736833	0.100821	0.0824663
37	46	FTRMTGYDAE	1189.51	344.252	0.739318	1.10647	1.7762	2.06241	2.00296	0.0495562	0.0249851	0.030567	0.0166138	0.0945172
37	47	FTRMTGYDAEE	1318.55	346.873	0.680334	1.15903	1.8792	2.49197	2.55094	0.0560729	0.0404725	0.0254142	0.0496212	0.0975553
37	44	FTRMTGYD	989.43	346.081											0.219476	0.236557	0.358461	0.381611	0.470363	0.031347	0.0331258	0.232804	0.0336675	0.0414849
37	46	FTRMTGYDAE	1189.51	346.885											0.620055	0.982864	1.3257	1.24952	1.49999	0.0322861	0.0480654	0.062339	0.0410927	0.0656834
37	46	FTRMTGYDAE	1189.51	347.222											0.728186	0.760286	1.19031	1.39356	1.58721	0.113146	0.379796	0.208532	0.0854025	0.608821
37	47	FTRMTGYDAEE	1318.55	349.439											0.733686	1.23408	1.5762	1.60908	2.08009	0.0661849	0.0447052	0.0575491	0.0402931	0.104541
38	46	TRMTGYDAE	1042.44	321.518	0.597508	1.07121	1.7839	1.96251	1.92662	0.0193139	0.102751	0.0683204	0.0251979	0.0416898
38	46	TRMTGYDAE	1042.44	321.49	0.624738	1.03867	1.68495	1.95595	1.92392	0.0443093	0.0226875	0.0635018	0.0138521	0.0512937
38	47	TRMTGYDAEE	1171.48	327.781	0.635912	1.10539	1.90246	2.3995	2.53613	0.0562691	0.00119498	0.0845802	0.0474564	0.0294158
38	47	TRMTGYDAEE	1171.48	327.287	0.723623	1.09681	1.95382	2.30486	2.45776	0.0556684	0.262679	0.497398	0.045151	0.373659
38	46	TRMTGYDAE	1042.44	325.519											0.560878	0.910472	1.28794	1.23106	1.38496	0.0336591	0.0901175	0.0428984	0.0199217	0.0668129
38	46	TRMTGYDAE	1042.44	325.747											0.606202	0.976468	1.20107	1.27273	1.44228	0.0214452	0.0718125	0.0214048	0.0613497	0.149352
38	47	TRMTGYDAEE	1171.48	330.811											0.636039	1.15099	1.53456	1.56546	1.95439	0.0315917	0.0294918	0.034078	0.0678025	0.100984
41	46	TGYDAE	654.25	282.081	0.517694	0.96355	1.59276	1.88877	1.90233	0.022696	0.080944	0.0398409	0.0270132	0.0475868
41	46	TGYDAE	654.25	283.226											0.493583	1.00969	1.50706	1.45468	1.53422	0.0378949	0.22299	0.0783495	0.186609	0.127149
43	47	YDAEE	625.224	269.365	0.546733	0.820845	1.26515	1.67281	1.85287	0.00290085	0.00627996	0.216832	0.239133	0.184576
43	46	YDAE	496.181	250.753											0.504188	0.978982	1.25258	1.16922	1.29641	0.103737	0.0487434	0.0684686	0.0102902	0.0651215
46	49	EEVI	488.248	256.071	0.12992	0.476494	0.310016	0.150208	0.265213	0	0	0.135613	0.175841	0.0271132
47	52	EVIGKN	658.365	238.305	0.484673	0.52252	0.583321	0.655107	0.879819	0.0406207	0.0344767	0.0241541	0.0110233	0.0338725
47	55	EVIGKNCRF	1064.54	344.745	0.839124	0.948586	1.4895	1.98653	2.32878	0.147847	0.0310421	0.126298	0.061865	0.045346
47	55	EVIGKNCRF	1064.54	345.152	0.839124	0.948586	1.4895	1.98653	2.32878	0.147847	0.0310422	0.126298	0.061865	0.045346
47	55	EVIGKNCRF	1064.55	344.364	0.766864	0.893843	1.47203	1.97615	2.39035	0.0183137	0.0254279	0.0588317	0.0105775	0.0486681
47	55	EVIGKNCRF	1064.55	344.781	0.766864	0.893844	1.47203	1.97615	2.39035	0.0183137	0.0254279	0.0588317	0.0105775	0.0486681
47	52	EVIGKN	658.365	238.274											0.549592	0.549471	0.581095	0.630578	0.705285	0.0839399	0.0133738	0.0561966	0.0870974	0.0734267
47	55	EVIGKNCRF	1064.55	356.553											0.637325	0.672066	0.813372	1.04691	1.33981	0.0698742	0.0624597	0.0127807	0.0543108	0.045336
47	55	EVIGKNCRF	1064.55	356.97											0.637325	0.672066	0.813372	1.04691	1.33981	0.0698742	0.0624597	0.0127807	0.0543108	0.045336
48	55	VIGKNCRF	935.5	338.131	0.861477	0.970349	1.16836	2.11584	2.69727	0.0677438	0.184198	0.604174	0.0952189	0.0256387
52	55	NCRF	538.233	343.017	0.506826	0.587543	0.902423	1.05334	1.19476	0.080217	0.00101083	0.0403043	0.0420105	0.0715996
53	67	CRFLQRGDINLSAVH	2183.98	363.338											3.84593	4.32994	4.68303	4.4814	4.60874	0.332607	0.113238	0.131481	0.124316	0.136388
56	63	LQRGDINL	927.513	347.727	2.92356	2.78899	3.07797	2.45385	3.01993	0.0756967	0.143234	0.306114	0.255669	0.346922
56	73	LQRGDINLSAVHTIKIAM	1979.09	405.188	2.19178	2.85454	3.6676	4.4961	4.77949	0.377509	0.1046	0.0691538	0.0489816	0.129292
56	63	LQRGDINL	927.513	351.498											1.68319	1.91963	2.10819	1.95489	2.04039	0.176183	0.13857	0.134341	0.114499	0.0876071
64	73	SAVHTIKIAM	1069.6	349.945	0.223532	0.290756	0.564126	1.01937	2.20494	0.0174586	0.000870849	0.0396248	0.0111014	0.103534
64	73	SAVHTIKIAM	1069.59	348.918	0.255894	0.298061	0.578545	1.03	2.01453	0.0221086	0.000141946	0.0199857	0.0466004	0.103667
64	73	SAVHTIKIAM	1069.6	357.489											0.56158	0.829238	1.19956	1.46977	2.2805	0.0510914	0.0583774	0.0431482	0.0950447	0.106564
64	73	SAVHTIKIAM	1069.59	357.532											0.603014	0.946911	1.26693	1.53529	2.22752	0.0694306	0.0419886	0.055854	0.0601419	0.149489
66	77	VHTIKIAMLTHE	1391.76	242.062	1.42721	1.45584	1.682	3.39677	6.12974	0.168485	0.0333845	0.217456	0.178939	0.257526
68	73	TIKIAM	675.399	349.402	0.185516	0.219005	0.395874	0.54417	1.12633	0.0443678	0.0237851	0.0485316	0.0353126	0.0805738
68	91	TIKIAMLTHEPCLVTLKNYRKDGT	2744.47	399.318	3.38917	4.08868	5.30054	6.45633	7.75686	0.0410121	0.33548	0.182174	0.0882267	0.211882
68	91	TIKIAMLTHEPCLVTLKNYRKDGT	2744.48	397.876	3.37936	4.05853	5.22188	6.29465	7.80155	0.0443309	0.3338	0.208995	0.130453	0.250181
68	73	TIKIAM	675.399	357.298											0.391775	0.455016	0.639308	0.733638	1.5653	0.0613695	0.135956	0.0139729	0.0699444	0.219564
70	76	KIAMLTH	812.459	356.659											0.247411	0.435748	0.640327	0.685906	1.45686	0.0382525	0.146712	0.25352	0.220112	0.177973
74	79	LTHEPC	698.305	340.838	0.322815	0.364587	0.270742	0.52181	0.515283	0.0923008	0.0434715	0.160885	0.110679	0.00769129
74	80	LTHEPCL	811.39	342.185	0.232239	0.234491	0.298398	0.368335	0.480821	0.0206329	0.0194209	0.0356155	0.011013	0.00893763
74	79	LTHEPC	698.305	346.13											0.413809	0.704653	0.733528	0.972349	1.22573	0.0735927	0.0888222	0.425506	0.297291	0.285318
74	80	LTHEPCL	811.39	345.754											0.326146	0.593735	0.951544	1.02127	1.17977	0.0139084	0.0741073	0.0112908	0.0428214	0.0584839
81	85	VTLKN	573.349	238.044	0.127666	0.262987	0.589427	0.8073	0.835927	0.0143557	0.00372335	0.0387897	0.00535183	0.0109348
81	93	VTLKNYRKDGTIF	1553.86	358.458	0.200527	0.322225	0.743169	1.15736	1.72966	0.0165715	0.000602936	0.0329641	0.0238508	0.0219221
81	93	VTLKNYRKDGTIF	1553.86	359.695	0.200527	0.322224	0.743168	1.15736	1.72975	0.0165766	0.000602908	0.0329641	0.0209678	0.0219392
81	93	VTLKNYRKDGTIF	1553.86	358.391	0.208187	0.314152	0.74147	1.14591	1.72417	0.00928594	0.0165952	0.0123071	0.0168071	0.0254407
81	96	VTLKNYRKDGTIFWNE	1983.02	372.137	0.278477	0.416935	0.875769	1.2462	2.04545	0.0103791	0.00737344	0.0107407	0.0337662	0.187997
81	96	VTLKNYRKDGTIFWNE	1983.02	372.803	0.545877	0.593265	1.33873	1.59891	2.13262	0.205848	0.0371827	0.243028	0.092023	0.0596465
81	85	VTLKN	573.349	238.38											0.126207	0.259394	0.70022	0.825013	0.867776	0.00794117	0.0354266	0.0339671	0.0554208	0.0349357
81	93	VTLKNYRKDGTIF	1553.86	371.483											0.326414	0.58524	1.143	1.38996	1.99914	0.0104367	0.0343205	0.0353261	0.0433314	0.0970968
81	93	VTLKNYRKDGTIF	1553.86	370.045											0.298676	0.59155	1.13035	1.41477	2.00598	0.0277651	0.0597835	0.0419635	0.0816165	0.11944
81	93	VTLKNYRKDGTIF	1553.86	370.246											0.326414	0.58524	1.143	1.38996	1.99914	0.0104365	0.0343205	0.035326	0.0433314	0.0970968
81	96	VTLKNYRKDGTIFWNE	1983.02	380.339											0.48098	0.775854	1.38718	1.61886	2.53591	0.0154021	0.082794	0.0969396	0.086169	0.0888344
81	96	VTLKNYRKDGTIFWNE	1983.02	380.58											0.729917	1.10528	1.62114	2.14078	2.51912	0.0822024	0.45135	0.112363	0.165937	0.22146
82	85	TLKN	474.278	239.598											1.18774	0.882297	0.655677	0.819175	0.859794	0.063715	0.242265	0.105171	0.0982551	0.327937
94	97	WNEL	560.26	375.182	0.027707	0.0295006	0.0352561	0.0409785	0.041088	0.0101928	0.00295584	0.00190434	0.00978817	0.00095716
94	97	WNEL	560.26	379.82											0.0464003	0.0373573	0.0644307	0.0577746	0.08405	0.0113293	0.00806823	0.00972284	0.012916	0.00988006
97	108	LSLTPIINKNGL	1281.77	377.088	1.25358	1.4796	2.2914	3.31082	3.57945	0.0653405	0.0106547	0.126191	0.0291297	0.204776
97	112	LSLTPIINKNGLITHY	1796.02	382.385	2.14137	2.76365	3.92376	5.23556	5.92789	0.10816	0.0055834	0.140091	0.0769206	0.095519
97	112	LSLTPIINKNGLITHY	1796.02	382.419	2.10078	2.73578	3.85995	5.19993	5.64092	0.0537524	0.0306619	0.113776	0.0279029	0.177831
97	116	LSLTPIINKNGLITHYLGIQ	2207.27	405.277	2.22011	2.92567	4.00609	5.34048	6.05191	0.0391939	0.00936661	0.0983556	0.129095	0.143163
97	118	LSLTPIINKNGLITHYLGIQKD	2450.39	400.62	2.40076	3.10721	4.46927	4.75398	6.20006	0.243791	0.119921	0	0.659273	0
97	118	LSLTPIINKNGLITHYLGIQKD	2450.39	397.136	2.43812	2.88136	3.66423	6.01666	6.02386	0.212081	0.24139	0.454879	0.302463	0.329992
97	120	LSLTPIINKNGLITHYLGIQKDVS	2636.49	414.304	2.21958	2.8416	4.10433	5.70782	6.75197	0.197618	0.225265	0.187586	0.213086	0.323931
97	108	LSLTPIINKNGL	1281.77	379.186											0.79059	0.884599	1.24514	1.4033	1.73237	0.138488	0.193139	0.0432077	0.0636436	0.127037
97	112	LSLTPIINKNGLITHY	1796.02	386.118											1.80792	2.21429	3.13659	3.21697	3.61559	0.303146	0.34525	0.169331	0.174026	0.188064
97	112	LSLTPIINKNGLITHY	1796.02	386.152											1.303	1.91103	2.92413	3.03517	3.72661	0.108598	0.400266	0.0594541	0.121239	0.338939
97	116	LSLTPIINKNGLITHYLGIQ	2207.27	407.877											1.75789	2.46618	3.83822	4.05156	4.491	0.0503301	0.369145	0.137307	0.416347	0.0355364
98	108	SLTPIINKNGL	1168.68	357.716	1.2221	1.46967	2.24459	3.30109	3.50945	0.0456061	0.037589	0.095481	0.0272894	0.199639
98	112	SLTPIINKNGLITHY	1682.94	368.308	2.01963	2.6507	3.78756	5.17584	5.98101	0.0728152	0.0032097	0.15193	0.039099	0.215338
98	112	SLTPIINKNGLITHY	1682.94	368.471	2.33788	2.79345	4.11933	5.39224	6.00948	0.0416744	0.0821615	0.17394	0.109462	0.139258
98	116	SLTPIINKNGLITHYLGIQ	2094.19	409.449	2.02984	2.79293	4.74758	6.03338	7.1496	0.410493	0.0411671	0.151828	0.0600781	0.0995813
98	108	SLTPIINKNGL	1168.68	361.519											0.75554	0.967904	1.41156	1.46188	1.81801	0.142634	0.180399	0.0628201	0.0503745	0.126496
98	112	SLTPIINKNGLITHY	1682.94	374.081											1.26938	1.74047	2.62878	2.86237	3.47972	0.133886	0.201825	0.165636	0.21184	0.140284
98	112	SLTPIINKNGLITHY	1682.94	373.276											1.6652	2.53726	3.70363	3.86816	4.49637	0.110043	0.481425	0.335596	0.0573055	0.0385568
101	112	PIINKNGLITHY	1381.77	355.927	1.87922	2.5274	3.9278	6.5516	6.49316	0.323772	0.178346	0.0780691	0.796676	0.273716
101	121	PIINKNGLITHYLGIQKDVSA	2293.28	383.316	2.33496	2.95869	4.17229	5.76788	6.87366	0.103178	0.33903	0.27771	0.168797	0.10043
101	121	PIINKNGLITHYLGIQKDVSA	2293.28	382.374	2.4489	2.95869	4.39634	5.61689	6.77963	0.160447	0.33903	0.246264	0.144168	0.0844276
101	121	PIINKNGLITHYLGIQKDVSA	2293.28	389.409	2.39223	2.97636	4.15776	5.42975	6.79865	0.300657	0.0380536	0.155288	0.179943	0.100478
101	121	PIINKNGLITHYLGIQKDVSA	2293.28	390.268	2.39223	2.97636	4.15776	5.42975	6.79865	0.300657	0.0380536	0.155288	0.179943	0.100478
109	112	ITHY	532.265	259.676	0.267869	0.343122	0.425877	0.621491	0.648045	0.0718291	0.110497	0.0841516	0.473441	0.161818
109	121	ITHYLGIQKDVSA	1443.77	343.941	0.376619	0.508015	0.777776	0.82849	1.06909	0.0521721	0.0469346	0.0337523	0.00776003	0.0440932
109	122	ITHYLGIQKDVSAQ	1571.83	341.581	0.534453	0.723968	1.04435	1.15436	1.35767	0.0171302	0.0336865	0.068495	0.0334492	0.032674
109	122	ITHYLGIQKDVSAQ	1571.83	341.421	0.476627	0.680468	0.929145	1.09786	1.34305	0.00761135	0.0531573	0.101867	0.116239	0.0446175
109	121	ITHYLGIQKDVSA	1443.77	352.922											0.45719	0.504275	0.619692	0.718937	0.996287	0.0350294	0.0612589	0.0617503	0.0198238	0.096744
109	122	ITHYLGIQKDVSAQ	1571.83	351.732											0.916153	1.06474	1.23928	1.25067	1.48556	0.0874359	0.0954006	0.0945284	0.028397	0.11667
109	122	ITHYLGIQKDVSAQ	1571.83	352.908											0.807853	1.60905	1.47053	1.46146	1.84616	0.0736193	0.887125	0.205881	0.332425	0.428178
113	122	LGIQKDVSAQ	1057.58	315.781	0.388742	0.609696	0.912926	1.01398	1.09395	0.0228634	0.00557066	0.0467885	0.0207726	0.012229
113	122	LGIQKDVSAQ	1057.58	315.233	0.591498	0.597842	1.10835	1.21318	1.07636	0.312978	0.0456883	0.233014	0.507253	0.168364
113	122	LGIQKDVSAQ	1057.58	320.177											0.686552	0.804723	1.03879	1.20344	1.55727	0.105045	0.105606	0.0500217	0.0639123	0.095744
115	121	IQKDVSA	759.413	238.202	0.421821	0.534234	1.30537	1.0281	1.45371	0.0182403	0.023056	0.395619	0.119781	0
121	125	AQVIL	542.343	360.517	0.219988	0.257348	0.272619	0.33721	0.363696	0.0560287	0.0269257	0.0215683	0.022207	0.0281613
121	125	AQVIL	542.343	361.112											0.384523	0.646705	1.0426	1.098	1.35928	0.0680371	0.0634963	0.147844	0.108844	0.228354
122	127	QVILNQ	713.408	320.024	0.585654	0.445873	0.408723	0.873156	1.14208	0.159503	0.0655635	0.0801595	0.110074	0.195397
122	129	QVILNQTL	927.538	369.013	0.563109	0.644552	0.850199	1.96237	2.67182	0.131634	0.0254246	0.0524675	0.0912404	0.0545449
122	135	QVILNQTLHEENHL	1686.87	353.351	2.58388	2.27073	3.01997	4.05161	5.26658	0.100607	0.0493901	0.125792	0.0611926	0.070621
122	135	QVILNQTLHEENHL	1686.87	359.058											3.17304	3.71643	4.43623	4.11414	4.71115	0.214495	0.1779	0.379123	0.0770861	0.378229
123	129	VILNQTL	799.48	365.076	0.411404	0.5213	0.925286	1.87439	2.5513	0.0656284	0.00799963	0.028127	0.0424531	0.0775763
123	135	VILNQTLHEENHL	1558.81	350.098	1.92089	1.66695	2.25598	3.23496	4.75301	0.00966189	0.0420967	0.157486	0.0442888	0.0953693
123	135	VILNQTLHEENHL	1558.81	350.6	1.98298	1.69181	2.30753	3.40508	4.77926	0.0284505	0.0754138	0.0643032	0.0445732	0.111206
123	143	VILNQTLHEENHLLKSNKEML	2502.33	370.974	6.13193	5.82208	7.39889	8.68636	9.56644	0.0706186	0.199787	0.381984	0.0572677	0.881263
123	129	VILNQTL	799.48	369.011											1.23208	1.30495	1.79464	1.94663	3.38739	0.311423	0.0790762	1.1436	0.653955	0.18301
123	135	VILNQTLHEENHL	1558.81	355.838											1.9741	2.60272	3.43156	3.22191	3.56807	0.0305531	0.276918	0.134157	0.362107	0.183041
123	135	VILNQTLHEENHL	1558.81	355.572											1.66752	2.2961	2.67824	3.06418	3.93801	0.272275	0.0158689	0.627387	0.182162	0.178016
126	129	NQTL	474.243	257.625	0.230015	0.361056	0.617303	1.28296	1.46852	0.0232583	0.0266651	0.0852264	0.0280997	0.103826
126	129	NQTL	474.244	257.775	0.264256	0.364412	0.573088	1.20976	1.41199	0.00402559	0.0270119	0.0297503	0.00974163	0.0293638
126	135	NQTLHEENHL	1233.57	319.864	1.84873	1.54787	2.01686	2.62208	3.44992	0.119562	0.0639168	0.105874	0.0140047	0.079318
126	143	NQTLHEENHLLKSNKEML	2177.09	356.333	5.44311	5.49813	7.1514	7.77847	9.47901	0.526113	0.273037	0.530019	1.18701	0.153627
126	143	NQTLHEENHLLKSNKEML	2177.1	352.119	5.85405	5.72696	6.68193	7.68371	9.42748	0.0499726	0.156142	0.184272	0.0713039	0.204394
126	143	NQTLHEENHLLKSNKEML	2177.09	354.014	5.15689	4.81851	6.19062	7.19991	8.65274	0.0482496	0.0318838	0.191174	0.125659	0.129101
126	144	NQTLHEENHLLKSNKEMLE	2306.13	350.547	5.20021	5.07228	6.26352	7.86533	9.65429	0.137407	0.251923	0.19403	0.0906163	0.18524
126	129	NQTL	474.244	258.815											0.725865	0.910094	1.07694	1.11856	1.1743	0.0990852	0.0211251	0.0724564	0.020628	0.0363166
126	129	NQTL	474.243	262.189											0.698397	0.831585	1.05138	1.20625	1.35276	0.0863933	0.0183338	0.0367182	0	0.199143
126	135	NQTLHEENHL	1233.57	337.127											1.85457	2.21516	2.38706	2.12268	2.31731	0.200675	0.0624023	0.129689	0.0367263	0.0426874
126	143	NQTLHEENHLLKSNKEML	2177.1	366.646											5.32945	6.21005	6.86769	6.13825	6.53806	0.130206	0.126094	0.227445	0.24845	0.162078
126	143	NQTLHEENHLLKSNKEML	2177.09	367.371											4.93631	5.87723	5.99945	5.98261	6.22047	0.226789	0.119159	0.221141	0.0996953	0.305127
126	144	NQTLHEENHLLKSNKEMLE	2306.13	363.705											5.14466	6.5378	7.1916	6.59307	7.07388	0.239795	0.15825	0.396972	0.102238	0.128122
128	135	TLHEENHL	991.474	333.854											1.73363	1.64316	1.42353	1.2759	1.93449	0.162054	1.47013	0	0.332143	1.01895
130	143	HEENHLLKSNKEML	1720.86	350.867	3.82194	3.81539	4.7524	5.01615	6.51455	0.0770438	0.0930821	0.031588	0.14115	0.254007
130	143	HEENHLLKSNKEML	1720.86	353.318	4.50847	3.88832	5.11515	5.02454	6.6818	0.230976	0.138681	0.171327	0.492079	0.445163
130	143	HEENHLLKSNKEML	1720.86	345.098	4.17258	4.11278	4.88653	5.47763	6.42886	0.552599	0.0525322	0.158221	0	0
130	143	HEENHLLKSNKEML	1720.86	366.431											3.3846	4.01237	4.32914	4.06126	4.33469	0.178322	0.0280507	0.227978	0.110603	0.0577921
136	144	LKSNKEMLE	1090.57	301.94	1.69876	2.00585	2.81709	3.58766	4.32799	0.0906942	0.0751185	0.0825954	0.184509	0.280249
136	144	LKSNKEMLE	1090.57	329.126	2.14827	1.98896	2.58987	2.70954	4.0276	0.216613	0.0495198	0.10839	0.0617514	0.148491
136	144	LKSNKEMLE	1090.57	314.771											2.21638	2.29901	2.78445	2.746	2.95855	0.448	0.0258772	1.27858	0.172718	0.621835
136	144	LKSNKEMLE	1090.57	337.037											2.20338	2.56092	2.96458	2.76734	3.03678	0.171509	0.246827	0.104385	0.10875	0.0774278
137	146	KSNKEMLEYL	1253.63	345.889	1.85835	2.08692	2.87178	3.71561	4.68783	0.0224604	0.0449815	0.0828778	0.0670164	0.101329
137	146	KSNKEMLEYL	1253.63	353.734											2.68412	3.25509	3.6425	3.45895	3.66314	0.228476	0.176276	0.129877	0.139033	0.0848321
142	145	MLEY	554.24	368.821	0.32419	0.295829	0.48003	0.836238	1.1147	0.0771297	0.00384554	0.0661132	0.0124231	0.0128371
142	145	MLEY	554.24	370.652											0.576777	0.827593	1.03334	1.00819	1.18946	0.050297	0.0570605	0.0378958	0.0455133	0.0833885
145	149	YLVNI	620.354	396.192	0.227262	0.332775	0.561304	0.900187	1.04361	0.0527245	0.0331131	0.10834	0.144633	0.101426
145	152	YLVNIDAL	919.501	415.365	0.822171	1.15077	1.43534	2.2612	1.88541	0.0444141	0.0712887	0.371224	0.217913	0.103632
145	164	YLVNIDALTGLHNRRFLEDQ	2386.24	395.418	1.7691	1.82112	2.98193	3.62897	4.03278	0.124212	0.23735	0.182559	0.151252	0.262576
145	164	YLVNIDALTGLHNRRFLEDQ	2386.24	395.319	1.88361	1.99904	3.09162	3.94681	4.35294	0.1789	0.278978	0.298612	0.208833	0.179614
145	164	YLVNIDALTGLHNRRFLEDQ	2386.24	405.57											2.82363	4.6761	6.12906	5.98418	7.6765	0.618337	0.050144	0.396466	0.279064	0.479971
145	164	YLVNIDALTGLHNRRFLEDQ	2386.24	400.491											3.05009	4.31461	6.42276	6.46219	7.42918	0.242021	0.196177	0.21436	0.293281	0.0678092
146	150	LVNID	572.317	336.071	0.201074	0.286435	0.522126	0.799841	0.788275	0.0289486	0.00839293	0.0264671	0.0238233	0.0159769
146	152	LVNIDAL	756.438	397.169	1.26014	1.43672	2.01645	2.2888	2.18917	0.136172	0.0190393	0.00242373	0.0587882	0.144946
146	165	LVNIDALTGLHNRRFLEDQL	2336.26	396.627	1.81596	1.99238	2.92078	3.73427	3.97356	0.119447	0.180939	0.094665	0.161129	0.176207
146	165	LVNIDALTGLHNRRFLEDQL	2336.26	418.795	1.54097	1.87327	2.85236	3.69866	4.05098	0.00529951	0.0519176	0.062609	0.0239791	0.0652441
146	165	LVNIDALTGLHNRRFLEDQL	2336.26	416.691	1.53445	1.92067	2.89518	3.692	4.20989	0.0175827	0.0636994	0.0576433	0.0677492	0.0879803
146	150	LVNID	572.317	336.228											0.570517	0.777584	1.20709	1.23305	1.34631	0.0768348	0.118726	0.0410774	0.0460364	0.0491447
146	152	LVNIDAL	756.438	401.606											1.33745	1.59524	1.98644	2.09744	2.0986	0.148851	0.357038	0.226875	0.0505786	0.223202
146	165	LVNIDALTGLHNRRFLEDQL	2336.26	420.396											2.94752	4.24594	6.07126	6.84897	8.37698	0.119737	0.291671	0.159448	0.257039	0.387925
146	165	LVNIDALTGLHNRRFLEDQL	2336.26	417.891											3.00371	4.2178	6.14545	7.07713	8.49886	0.0903815	0.472719	0.132147	0.231569	0.209327
146	165	LVNIDALTGLHNRRFLEDQL	2336.26	400.606											2.79139	3.66583	5.87186	6.72243	8.20549	0.250532	0.234612	0.269938	0.286519	0
147	155	VNIDALTGL	914.507	407.121	1.02405	1.22733	1.64987	1.83734	2.00807	0.0407811	0.0191773	0.0435152	0.0889642	0.102588
147	165	VNIDALTGLHNRRFLEDQL	2223.18	386.201	1.61783	1.96605	2.94419	3.6375	3.95138	0.12992	0.161841	0.15498	0.0674228	0.0495489
147	165	VNIDALTGLHNRRFLEDQL	2223.17	400.572	1.79072	2.0555	3.03896	3.64466	3.82831	0.263395	0.0224364	0.152096	0.194321	0.1214
147	165	VNIDALTGLHNRRFLEDQL	2223.17	405.946	1.59693	1.81808	2.66493	3.41615	3.79103	0.11059	0.173127	0.0744149	0.157907	0.0988099
147	165	VNIDALTGLHNRRFLEDQL	2223.18	417.364	1.37021	1.84589	2.52378	3.09378	3.68366	0.277756	0.15842	0.234343	0.140866	0.131195
147	150	VNID	459.234	279.842											0.318322	0.3155	0.538072	0.503734	0.689273	0.0709969	0.00683183	0.124626	0.0388266	0.0878657
147	150	VNID	459.234	267.299											0.386501	0.469727	0.872011	0.885619	0.981885	0.0742853	0.00862455	0.0893587	0.0426907	0.0292161
147	155	VNIDALTGL	914.507	409.354											1.54262	2.03599	2.64298	2.94749	2.99452	0.17783	0.201688	0.092698	0.0388197	0.0923016
147	165	VNIDALTGLHNRRFLEDQL	2223.17	407.411											2.972	3.97088	5.70514	6.566	7.67791	0.231564	0.354497	0.129739	0.27619	0.124196
147	165	VNIDALTGLHNRRFLEDQL	2223.17	401.635											3.08604	4.20186	5.80524	6.39822	7.4734	0.360353	0.572642	0.137872	0.112959	0.269937
147	165	VNIDALTGLHNRRFLEDQL	2223.18	393.144											3.08846	3.99483	5.43644	6.31126	7.19951	0.277629	0.328789	0.0678081	0.340683	0.246337
148	153	NIDALT	645.334	259.468	0.421927	0.300222	0.773985	0.225218	0.585971	0.0648456	0.200823	0	0	0
158	172	RRFLEDQLVIQWKLA	1914.08	383.572	1.20943	1.11894	1.93479	2.86072	3.8247	0.0714304	0.142281	0.542429	0	0.0412437
158	172	RRFLEDQLVIQWKLA	1914.08	375.11	1.19496	1.30366	2.0664	2.78892	3.75276	0.0703837	0.0926393	0.336388	0.225956	0.215972
163	169	DQLVIQW	900.469	246.922	0.562281	0.596231	0.870737	0.817254	0.762536	0.192501	0.0509497	0.6558	0.359338	0.241437
163	169	DQLVIQW	900.469	246.608	0.562281	0.596232	0.870737	0.817254	0.762536	0.192501	0.0509497	0.709384	0.359338	0.241437
165	171	LVIQWKL	898.564	405.594	0.315584	0.157748	0.391558	0.392041	0.493397	0	0.0425615	0.0691881	0.0262991	0.0270693
165	178	LVIQWKLASRHINT	1677.97	372.419	0.832081	1.10252	1.84744	2.80798	3.76434	0.0578842	0.116765	0.1144	0.0470838	0.142196
165	178	LVIQWKLASRHINT	1677.97	373.155	0.881553	1.14341	1.9567	2.88877	3.67047	0.0703908	0.0107856	0.0712763	0.0864062	0.100816
165	168	LVIQ	471.307	359.438											0.304406	0.460033	0.764673	0.890913	1.01676	0.0123425	0.0674697	0.0101773	0.0144613	0.00611624
165	178	LVIQWKLASRHINT	1677.97	408.833											2.07362	2.4683	3.31498	3.58528	4.42854	0.286696	0.128408	0.0858694	0.156603	0.154583
165	178	LVIQWKLASRHINT	1677.97	378.35											1.74148	2.28781	3.36411	3.68689	4.1501	0.072773	0.212486	0.18176	0.269429	0.346275
165	178	LVIQWKLASRHINT	1677.97	413.461											1.97891	2.21872	3.10002	3.50961	4.34614	0.258266	0.196824	0.237264	0.375428	0.043658
165	178	LVIQWKLASRHINT	1677.97	378.861											1.64882	1.91907	2.94595	2.85695	3.74005	0.343767	0.208522	0.300284	0.292367	0.447411
166	171	VIQWKL	785.48	387.623	0.141199	0.139666	0.186264	0.31106	0.463897	0.0344694	0.00131752	0.0297259	0.072307	0.0326613
166	171	VIQWKL	785.48	386.098	0.141199	0.139666	0.186264	0.314835	0.462842	0.0344694	0.00131751	0.0256016	0.0475779	0.0543256
166	178	VIQWKLASRHINT	1564.89	357.531	0.99355	1.27177	2.10714	3.06628	3.84309	0.0106464	0.0300637	0.05186	0.0464296	0.207888
166	178	VIQWKLASRHINT	1564.88	357.16	1.00369	1.27985	2.13897	3.1159	3.88387	0.0669011	0.0897117	0.0647125	0.0452125	0.0969786
166	178	VIQWKLASRHINT	1564.88	366.735	1.09802	1.43993	2.27971	3.0609	3.87651	0.0304075	0.104677	0.0601317	0.129122	0.179369
166	180	VIQWKLASRHINTIT	1779.01	372.575	1.0522	1.12918	2.17578	2.93684	3.91789	0.0618616	0.0535986	0.0716496	0.0434666	0.0808914
166	180	VIQWKLASRHINTIT	1779.01	367.089	1.2364	1.45063	2.12912	2.86563	3.83113	0.175759	0.0411462	0.0489692	0.0337237	0.0621886
166	180	VIQWKLASRHINTIT	1779.01	369.88	1.13441	1.35761	2.15266	2.87412	3.81951	0.086623	0.0278387	0.0435084	0.0581056	0.0246744
166	171	VIQWKL	785.48	390.501											0.217048	0.333952	0.73097	0.956765	1.52792	0.0419191	0.099107	0.269198	0.0428265	0.222036
166	171	VIQWKL	785.48	399.712											0.292319	0.38447	0.776162	0.979266	1.44325	0.0226049	0.0140705	0.239815	0.0638319	0.188892
166	178	VIQWKLASRHINT	1564.89	368.416											2.18071	2.59493	3.34336	3.56024	4.04581	0.255303	0.220148	0.103783	0.0970141	0.110021
166	178	VIQWKLASRHINT	1564.88	367.945											2.21928	2.55775	3.35996	3.67873	3.96721	0.204665	0.194794	0.182547	0.181609	0.20389
166	178	VIQWKLASRHINT	1564.88	371.873											2.15632	2.64973	3.30769	3.46749	3.79353	0.242618	0.287366	0.149142	0.220284	0.218455
166	180	VIQWKLASRHINTIT	1779.01	378.45											2.31467	2.79485	3.57722	3.46559	4.32199	0.16004	0.230435	0.227725	0.283568	0.195702
166	180	VIQWKLASRHINTIT	1779.01	374.934											2.40811	2.83154	3.57764	3.74008	4.32994	0.249304	0.110929	0.0438848	0.233837	0.124678
166	180	VIQWKLASRHINTIT	1779.01	376.289											2.43753	2.78812	3.54335	3.74008	4.32994	0.15706	0.17233	0.0652426	0.211928	0.179235
172	180	ASRHINTIT	1011.55	323.564											1.22114	1.21935	1.65224	1.302	1.50191	0.259257	0.394726	0.192206	0.246321	0.111001
172	180	ASRHINTIT	1011.55	314.495											0.787046	0.826385	1.64508	1.14554	1.35462	0.334704	0.31849	0.681466	0.136959	0.149013
183	188	MIDIDY	768.337	396.104	0.738891	0.756203	0.818981	0.884919	0.886561	0.0230271	0.00171672	0.0117137	0.00982901	0.00611731
183	188	MIDIDY	768.337	402.915											0.617046	0.667572	0.774153	0.772855	0.875717	0.0215926	0.0458701	0.0444374	0.0528142	0.0468687
184	188	IDIDY	637.296	376.65	0.656812	0.715586	0.710969	0.748484	0.761609	0.0128533	0.0289899	0.0183464	0.0154334	0.0684522
184	188	IDIDY	637.296	374.479	0.656812	0.715586	0.720289	0.754145	0.783128	0.0129742	0.0289899	0.011917	0.0319596	0.0532779
184	189	IDIDYF	784.365	419.45	0.879778	0.946299	1.19927	1.51325	1.62107	0.120799	0.19979	0.205739	0.0419236	0.181635
184	188	IDIDY	637.296	380.085											0.520851	0.55401	0.619059	0.64058	0.805768	0.0471852	0.0235804	0.010598	0.0408016	0.056033
184	188	IDIDY	637.296	382.657											0.529496	0.55401	0.619059	0.646148	0.805768	0.0489837	0.0235804	0.010598	0.0478628	0.0467257
184	189	IDIDYF	784.365	427.938											0.83321	0.593684	1.44201	1.20765	1.6577	0.0829836	0	0.98673	0.166314	0.612677
189	204	FKAFNDTYGHTAGDEA	1742.76	348.494	1.77667	1.59295	1.98797	2.58134	4.02282	0.0899361	0.074357	0.0992609	0.138743	0.228537
189	205	FKAFNDTYGHTAGDEAL	1855.84	361.064	1.72183	1.64051	2.05728	2.68783	4.04407	0.074483	0.034714	0.0631773	0.0354947	0.150804
189	205	FKAFNDTYGHTAGDEAL	1855.84	361.062	1.76434	1.65609	2.03516	2.61778	4.06128	0.0413538	0.0415948	0.0786837	0.0261347	0.129797
189	204	FKAFNDTYGHTAGDEA	1742.76	354.435											1.65204	1.72928	2.05745	2.09545	2.74231	0.291475	0.180644	0.168738	0.16085	0.116649
189	204	FKAFNDTYGHTAGDEA	1742.75	354.025											2.18873	2.34441	2.52419	2.35446	3.34002	0.43066	0.0627182	0.284384	0.168944	0.223692
189	205	FKAFNDTYGHTAGDEAL	1855.84	367.437											1.75663	1.91482	2.15639	2.36979	3.10434	0.195835	0.206196	0.0730946	0.178167	0.148927
189	205	FKAFNDTYGHTAGDEAL	1855.84	367.372											1.71016	1.86683	2.17571	2.31431	3.12325	0.216346	0.139914	0.084642	0.120865	0.1468
190	205	KAFNDTYGHTAGDEAL	1708.77	347.734	1.29942	1.29527	1.23676	2.23387	4.82678	0.0373752	0.107193	0.0444706	0.668951	1.53727
192	205	FNDTYGHTAGDEAL	1509.64	355.313	1.1291	1.10835	1.19838	1.59829	2.77081	0.114556	0.0405799	0.0900465	0.126768	0.194918
192	205	FNDTYGHTAGDEAL	1509.64	356.965											1.24238	1.35236	1.44365	1.65066	2.23286	0.405757	0.283456	0.416651	0.260455	0.17383
202	212	DEALRTIAKTL	1229.69	302.333	1.00628	0.728154	1.52104	2.94145	4.67154	0	0.189141	0	1.09441	0.380495
203	207	EALRT	588.324	240.065	0.165006	0.192771	0.322067	0.322382	0.371328	0.00719154	0.00926149	0.0746058	0.115281	0.00488391
205	216	LRTIAKTLNNCF	1392.75	370.56	0.281362	0.424527	0.663858	1.18379	2.01957	0.0286413	0.0405951	0.0554993	0.0170558	0.0990548
205	216	LRTIAKTLNNCF	1392.75	305.41	0.360642	0.617157	0.782078	1.8504	4.60522	0.298321	0.258803	0.282218	0.272197	2.08966
205	216	LRTIAKTLNNCF	1392.75	377.038											1.51588	1.72023	1.94273	2.36421	2.63646	0.110464	0.0398256	0.0853383	0.0753695	0.0827306
206	214	RTIAKTLNN	1029.59	239.971	0.196917	0.285056	0.263317	0.827438	0.803153	0.0837513	0.0389062	0	0.382565	0
206	214	RTIAKTLNN	1029.59	307.124	0.271778	0.24408	0.372362	0.487844	0.767794	0.211499	0.0116982	0.0731527	0.195111	0.108225
206	214	RTIAKTLNN	1029.59	290.902	0.177891	0.293419	0.264077	0.61412	0.747713	0.249609	0.109877	0.16276	0.257011	0.196531
206	214	RTIAKTLNN	1029.6	317.764											0.442342	0.604597	1.17965	1.03874	1.25403	0.183091	0.104678	0.49418	0.378224	1.23906
206	214	RTIAKTLNN	1029.59	327.924											0.383893	0.45923	0.63257	0.682666	1.30802	0.129811	0.186567	0.35741	0.142945	0.18562
208	216	IAKTLNNCF	1022.52	359.799	0.327982	0.517125	0.749012	1.30536	1.88492	0.0650605	0.00158326	0.128583	0.0430875	0.0354767
208	216	IAKTLNNCF	1022.52	359.899	0.27535	0.424538	0.648229	1.30773	1.96519	0.00371086	0.0228038	0.00605032	0.0239501	0.0868137
208	216	IAKTLNNCF	1022.52	363.335											1.55625	1.82134	1.96651	2.03608	2.29239	0.117369	0.454989	0.0512907	0.146415	0.236715
208	216	IAKTLNNCF	1022.52	362.633											1.53439	1.64809	1.87615	2.0345	2.3593	0.151137	0.115402	0.0645135	0.0676514	0.13672
210	216	KTLNNCF	838.4	350.812	0.367829	0.441298	0.664208	1.36324	2.21189	0.0376003	0.161267	0.176348	0.194189	0.0444731
210	213	KTLN	474.278	239.598											1.18774	0.882297	0.655677	0.819175	0.859794	0.063715	0.242265	0.105171	0.0982551	0.327937
210	216	KTLNNCF	838.4	354.277											1.57818	1.86974	1.87468	2.08057	2.68736	0.192142	0	0.144972	0.185092	0.341041
216	222	FMRGSDF	858.369	345.662	0.685065	1.1264	0.979866	0.909086	1.61681	0.264679	0.194333	0.0477334	0.112244	0.120493
217	221	MRGSD	564.231	241.098	0.523774	0.381308	0.522802	0.515142	0.588194	0.0981974	0.0236725	0.0639043	0.0453023	0.0275606
217	222	MRGSDF	711.301	324.925	0.479518	0.695493	1.03083	1.16554	1.15546	0.0317853	0.00738632	0.0746218	0.0270403	0.054368
217	222	MRGSDF	711.301	249.076	0.561008	0.777359	1.09606	1.27744	1.4586	0.0611439	0.00110124	0.0349097	0.103366	0.110166
217	221	MRGSD	564.231	240.9											0.667042	0.752695	0.746664	0.557568	0.66546	0.0178205	0.059985	0.104238	0.0603404	0.0336682
217	222	MRGSDF	711.301	332.299											0.953949	0.966111	1.05114	1.05341	1.24923	0.144906	0.0472168	0.0405188	0.0792049	0.0432654
218	222	RGSDF	580.261	324.495	0.489313	0.642039	1.28441	0.900004	1.13577	0.0952224	0.0943581	0.0779604	0.225538	0.178973
222	230	FVARYGGEE	1026.48	336.524	1.2605	1.2655	1.48694	1.79787	1.93556	0.0904611	0.0281152	0.00508826	0.0200528	0.0822674
222	230	FVARYGGEE	1026.48	335.815	1.18095	1.18523	1.42878	1.74157	1.86156	0.0494344	0.0263722	0.0633894	0.0208059	0.0774654
222	230	FVARYGGEE	1026.48	337.964	1.1825	1.17765	1.40872	1.7307	1.86841	0.0669889	0.00637884	0.0554527	0.021419	0.0799773
222	231	FVARYGGEEF	1173.55	371.617	1.19553	1.19045	1.44147	1.78784	1.80365	0.0838242	0.00869411	0.0290466	0.048847	0.0810372
222	230	FVARYGGEE	1026.48	351.491											1.02485	1.26767	1.59902	1.87231	2.28934	0.179816	0.17878	0.0942433	0.100314	0.129977
222	230	FVARYGGEE	1026.48	338.612											1.04562	1.23584	1.6345	1.86243	2.30763	0.124214	0.14735	0.0746118	0.107714	0.0657685
222	230	FVARYGGEE	1026.48	338.753											1.07343	1.34188	1.6603	1.81648	2.36014	0.074044	0.140805	0.0779682	0.0273638	0.0653566
222	231	FVARYGGEEF	1173.55	373.682											1.03241	1.25726	1.67797	1.96555	2.38934	0.105708	0.169451	0.0866658	0.0889693	0.134808
223	230	VARYGGEE	879.408	281.256	1.18578	1.16577	1.38615	1.80661	1.90113	0.0651605	0.0599416	0.110376	0.0953759	0.100453
223	230	VARYGGEE	879.408	298.606											1.12452	1.29234	1.51181	2.00831	2.51684	0.194472	0.0219977	0.190621	0.166553	0.122683
231	235	FTILA	563.333	386.518	0.0534791	0.0861754	0.0266858	0.00838292	0.0109367	0.0708344	0.0080299	0.0204337	0.00797502	0.00427744
231	235	FTILA	563.332	385.861	0.0534791	0.0861755	0.0266858	0.00838292	0.0143495	0.0708344	0.0080299	0.0204337	0.00797503	0.00240284
231	235	FTILA	563.332	387.993											0.115905	0.0599474	0.11164	0.110693	0.0958652	0.0348877	0.00431152	0.0437861	0.00912234	0.0031617
231	235	FTILA	563.333	392.593											0.129502	0.0856127	0.142575	0.102878	0.172289	0.0366987	0.0680297	0.0315121	0.0374877	0.0254136
232	236	TILAI	529.348	382.17	0.203401	0.0857389	0.228639	0.207591	0.254486	0.0606583	0.0299466	0.08882	0.0437334	0.222265
232	236	TILAI	529.348	388.172											0.271075	0.189093	0.261136	0.157755	0.176811	0.203725	0.0528717	0.0680256	0.0384265	0.126347
233	238	ILAIGM	616.361	314.439	0.324182	0.200033	0.370647	0.507679	0.314121	0.0732965	0.0191286	0.103647	0.171927	0.0416291
233	238	ILAIGM	616.361	327.79											0.160616	0.335739	0.440449	0.277124	0.446715	0.0903673	0.103034	0.118234	0.0970433	0.0919992
235	241	AIGMTEL	733.368	377.825	1.7343	1.88618	2.37919	2.62079	3.03587	0.0198612	0.00145981	0.0770195	0.0272254	0.0533187
235	241	AIGMTEL	733.368	378.402	1.74399	1.88484	2.37919	2.62079	3.05307	0.0293356	0.00334277	0.0770195	0.0226928	0.0613584
235	241	AIGMTEL	733.368	381.703											1.72488	2.03092	2.47554	2.83546	2.96939	0.047691	0.0600469	0.0264864	0.052339	0.067775
235	241	AIGMTEL	733.368	381.126											1.72488	2.03092	2.46269	2.85332	2.96939	0.047691	0.0600469	0.0209095	0.0605017	0.067775
236	241	IGMTEL	662.332	377.129											1.99048	2.19202	2.4548	2.5399	2.67375	0.026988	0.0511359	0.0116114	0.0399175	0.118912
238	243	MTELQA	691.321	334.07	1.81521	1.96237	1.24472	1.95835	2.74605	0.381903	0.187259	0.514347	0.55909	0.542972
238	241	MTEL	492.226	339.832											1.20865	1.29055	1.26416	1.21711	1.27875	0.14465	0.0773157	0.0678291	0.0213026	0.00487136
241	245	LQAHE	596.291	239.158	0.0717303	0.405876	0.15138	0.157767	0.194206	0.0347038	0.113939	0.0142326	0.0174124	0.0221933
241	245	LQAHE	596.291	239.027											0.0408661	0.126618	0.162442	0.0984097	0.133713	0.0145846	0.0203543	0.0150388	0.0168849	0.00946565
242	250	QAHEYSTKL	1075.53	321.908	0.422593	0.217927	0.268872	0.423927	0.709027	0.138266	0.00717636	0.0992249	0.0867425	0.0389898
242	250	QAHEYSTKL	1075.53	322.156	0.288156	0.264844	0.30123	0.330399	0.682598	0.017672	0.000562659	0.0320341	0.0221545	0.0421116
242	250	QAHEYSTKL	1075.53	339.318											0.441802	0.466955	0.568836	0.760476	1.13566	0.0705403	0.123707	0.0954567	0.103322	0.0846022
246	250	YSTKL	610.333	321.281	0.156752	0.192331	0.183481	0.26228	0.245994	0.0153755	0.00502055	0.0321255	0.0204866	0.0238677
246	250	YSTKL	610.333	325.544											0.272972	0.238473	0.28584	0.385575	0.532625	0.0569462	0.0428261	0.053945	0.0510286	0.0595653
251	255	VQKIE	615.359	318.888	0.254033	0.211914	0.258568	0.299133	0.310355	0.070687	0.0580249	0.0869313	0.0271101	0.0765931
251	257	VQKIENL	842.486	334.714	0.253987	0.33531	0.319	0.395537	0.410469	0.034242	0.00167694	0.0754819	0.034591	0.0414433
251	269	VQKIENLNIHHKGSPLGHL	2133.18	362.262	0.882058	0.870126	1.522	2.03917	3.29517	0.0620888	0.0115937	0.0309232	0.0326631	0.0742537
251	255	VQKIE	615.359	337.966											0.238477	0.296758	0.275928	0.314431	0.458286	0.00414028	0.0598464	0.0856921	0.0752842	0.0361306
251	255	VQKIE	615.359	328.731											0.287742	0.296127	0.277439	0.401211	0.492447	0.0666328	0.0628098	0.0722258	0.0571653	0.0460214
251	257	VQKIENL	842.486	338.246											0.413853	0.437065	0.467224	0.530737	0.655054	0.0357467	0.0325582	0.0540382	0.0429609	0.0628799
251	269	VQKIENLNIHHKGSPLGHL	2133.18	374.383											1.56704	1.69908	2.33901	2.37262	2.91558	0.182354	0.239633	0.108233	0.116915	0.170845
252	257	QKIENL	743.417	335.034	0.237597	0.214691	0.308922	0.278685	0.388106	0.0815457	0.0617609	0.0510863	0.177646	0.0819423
252	257	QKIENL	743.417	343.033											0.254896	0.254471	0.729707	0.839968	0.885445	0.0163181	0	0.5634	0.199199	0
258	269	NIHHKGSPLGHL	1308.71	338.811	0.338642	0.382269	0.839627	1.17802	2.3282	0.0352889	0.0314877	0.0276699	0.036955	0.091656
258	269	NIHHKGSPLGHL	1308.71	348.259	0.430943	0.444127	0.956693	1.20174	2.00149	0.0507084	0.00375534	0.0526778	0.0339401	0.195026
258	269	NIHHKGSPLGHL	1308.71	365.526											1.11907	1.27739	1.5154	1.63309	1.89561	0.0210117	0.0934124	0.111143	0.080573	0.0338962
258	269	NIHHKGSPLGHL	1308.71	349.696											0.549232	0.889349	1.23485	1.45311	1.79313	0.0794345	0.107597	0.0541278	0.0686781	0.313426
270	273	TISL	432.259	349.022	0.153653	0.145447	0.199784	0.169044	0.184896	0.00826735	0.0421373	0.0255753	0.012866	0.0126478
270	274	TISLG	489.281	335.276	0.107688	0.121446	0.150988	0.161876	0.153685	0.0118807	0.00630442	0.0165389	0.0260758	0.0043678
270	273	TISL	432.259	354.963											0.19933	0.191964	0.229031	0.241878	0.359375	0.00890949	0.0176432	0.0297225	0.0286987	0.0329179
270	274	TISLG	489.281	335.265											0.181084	0.173089	0.200266	0.255627	0.317305	0.012694	0.0134102	0.0116435	0.0325155	0.080728
274	288	GYSQANPQYHNDQNL	1747.76	338.985	3.57083	4.01974	5.15158	5.32151	5.55104	0.102803	0.15229	0.196586	0.0763581	0.15173
274	288	GYSQANPQYHNDQNL	1747.76	338.728	3.47724	3.98352	5.01364	5.19455	5.43294	0.0770498	0.103204	0.159964	0.0334606	0.143625
274	288	GYSQANPQYHNDQNL	1747.76	340.323											3.39275	3.82472	4.31647	3.92756	4.12801	0.344267	0.20855	0.140529	0.121803	0.138223
274	288	GYSQANPQYHNDQNL	1747.76	340.48											3.4297	3.84814	4.22452	3.92557	4.26749	0.330118	0.115598	0.14981	0.130847	0.234662
275	288	YSQANPQYHNDQNL	1690.74	335.457	3.37887	3.84705	4.83385	5.09171	5.35788	0.0549224	0.0428692	0.103415	0.0185436	0.0890401
275	288	YSQANPQYHNDQNL	1690.73	335.665	3.38681	3.8844	4.87869	5.12026	5.36951	0.0356767	0.0771226	0.127622	0.026507	0.096413
275	288	YSQANPQYHNDQNL	1690.74	337.185											3.23472	3.73293	4.07378	3.7455	3.86039	0.329853	0.157827	0.155797	0.0778769	0.104183
275	288	YSQANPQYHNDQNL	1690.73	337.225											3.28106	3.7142	4.11799	3.72784	3.86517	0.321453	0.187089	0.125783	0.11783	0.117534
276	285	SQANPQYHND	1172.48	327.292	1.00628	0.578528	1.33148	1.61651	1.48314	0	0.0683543	0.77502	0.575109	0.360738
277	288	QANPQYHNDQNL	1440.64	324.869	4.30755	4.38851	4.5793	4.57821	5.1989	1.47763	0.154942	0.571289	0.78777	0.201651
289	293	VIEQA	558.302	248.854	0.219626	0.233202	0.175325	0.25116	0.304235	0.0371427	0.0103552	0.0544193	0.0278392	0.0132671
289	294	VIEQAD	673.329	246.373	0.245697	0.274344	0.223725	0.305032	0.333411	0.0395556	0.0173844	0.105158	0.0656946	0.00931924
289	297	VIEQADRAL	1013.55	332.783	0.416415	0.435214	0.524131	0.467211	0.652261	0.100918	0.0368119	0.0876218	0.0225996	0.0926271
289	297	VIEQADRAL	1013.55	333.445	0.310634	0.374011	0.518854	0.386583	0.562535	0.161484	0.122177	0.0851136	0.133509	0.0987599
289	311	VIEQADRALYSAKVEGKNRAVAY	2550.36	357.133	1.105	1.04416	1.79075	3.38163	6.4945	0.25347	0.175928	0.347081	0.128365	0.2027
289	293	VIEQA	558.302	249.426											0.35377	0.409338	0.425236	0.55258	0.854311	0.0720267	0.141758	0.035877	0.0479031	0.0579995
289	294	VIEQAD	673.329	247.179											0.489848	0.52349	0.552536	0.725607	0.975378	0.0418718	0.133358	0.0454842	0.153412	0.148134
289	297	VIEQADRAL	1013.55	336.542											0.743631	0.758618	0.882711	0.942376	1.52868	0.12448	0.338296	0.218443	0.0769128	0.0697804
289	297	VIEQADRAL	1013.55	336.347											0.920513	0.729001	0.869546	0.973993	1.50157	0.117847	0.126811	0.0587428	0.0668414	0.154075
289	298	VIEQADRALY	1176.62	355.837											1.39708	1.19103	1.71163	1.85911	2.37397	0.233767	0.148523	0.299505	0.318436	0.21269
291	297	EQADRAL	801.398	332.389	0.288743	0.255203	0.19023	0.344245	0.355854	0.0050217	0.0886495	0.0947518	0.0542072	0.0732877
291	297	EQADRAL	801.398	336.316											0.508158	0.619142	0.632105	0.692804	1.04138	0.0596486	0	0.081688	0.193125	0.140538
294	297	DRAL	473.26	244.531	0.474622	0.278319	0.367736	0.374648	0.358461	0.0859218	0.134833	0.029001	0.064695	0.117925
294	297	DRAL	473.26	243.7											0.396338	0.627853	0.566388	0.500087	0.702618	0.0955805	0.17682	0.0234302	0.106148	0.0626862
295	310	RALYSAKVEGKNRAVA	1731.98	339.235	1.25103	1.20595	1.53281	2.8946	5.73517	0.457453	0.206856	0.484126	0.194202	0.45055
299	308	SAKVEGKNRA	1058.58	315.677	0.0977614	0.101683	0.183484	0.265382	0.340472	0.0128173	0.0280523	0.028583	0.0222915	0.0172528
299	308	SAKVEGKNRA	1058.58	320.039											0.133142	0.257799	0.425348	0.598903	0.91433	0.0280169	0.0317196	0.0260186	0.0452666	0.0496748
309	314	VAYREQ	764.382	246.125	2.02602	2.15924	2.64468	2.79955	2.84833	0.228828	0.0487938	0	0.79615	0.159096
309	314	VAYREQ	764.382	245.703	2.05101	2.15924	2.64468	2.79955	2.84833	0.265084	0.0487939	0	0.79615	0.159095
311	314	YREQ	594.276	238.634	1.04766	1.23061	1.34698	1.36798	1.37253	0.00387087	0.0613418	0.0321077	0.0171114	0.01318
311	314	YREQ	594.276	238.637											0.925363	1.10201	1.14066	1.01785	1.07684	0.055653	0.00474878	0.0354525	0.0226551	0.0282604
